# Supplementary material for: Ontogenetic Variation in the Thermal Biology of Yarrow's Spiny Lizard, Sceloporus jarrovii
Source: PLoS One. 2016 Feb 3;11(2):e0146904. doi: 10.1371/journal.pone.0146904 (PMC4739709; doi:10.1371/journal.pone.0146904)
Supplement: S1 Data — (XLSX) [file pone.0146904.s001.xlsx]

## Sheet: Evap_H20
ID	Sex	SVL	Container_mass	Rate_02	Rate_24	Rate_46	Rate_68	Rate_Avg
1	Female	31.59	17.555	0.003	0	0.0005	0.0025	0.0015
3	Female	32.89	17.772	0.0055	0.01	0.0055	0.0145	0.008875
4	Female	36.66	17.575	0.002	0.001	0.004	0.005	0.003
5	Female	29.45	17.951	0.001	0.002	0.0025	0.0035	0.00225
6	Female	29.65	17.499	0.004	0	0	0.0035	0.001875
8	Female	28.09	17.991	0.0005	0.0025	0.001	0.0015	0.001375
9	Female	29.77	18.141	0.0075	0	0	0.001	0.002125
13	Female	35.92	18.023	0.0015	0.0025	0.003	0.002	0.00225
14	Female	33.35	17.625	0.0075	0	0	0.004	0.002875
15	Female	34.52	17.97	0.007	0.0465	0.004	-0.0485	0.00225
18	Female	32.78	18.032	0.0025	0.003	0.0025	0.0035	0.002875
22	Female	31.64	18.035	0.003	0.0085	0.0015	0.002	0.00375
25	Female	34.8	17.625	0.0005	0.002	0.001	0.0025	0.0015
29	Female	35.18	17.781	0.001	0.005	0.002	0.0005	0.002125
31	Female	32.94	18.332	0.0025	0.0025	0.006	0.002	0.00325
32	Female	31.54	18.255	0	0.002	0.0065	0.0015	0.0025
33	Female	28.4	17.912	0.0015	0	0.004	0.001	0.001625
34	Female	30.28	18.148	0.0015	0.001	0.004	0.0035	0.0025
36	Female	32.96	18.101	0.0005	0.003	0.0015	0.003	0.002
37	Female	36.39	18.121	0	0.0005	0.0015	0.002	0.001
38	Female	36.34	18.163	0.0035	0.006	0	0.0005	0.0025
39	Female	40.13	17.555	0.0005	0.0045	0.006	0.0005	0.002875
40	Female	37.87	17.575	0.007	0.001	0.0055	0.0005	0.0035
41	Female	35.31	17.772	0.0025	0.0015	0.0025	0	0.001625
42	Female	36.63	17.575	0.0015	0.005	0.001	0.004	0.002875
49	Female	35.26	17.713	0.0075	0.009	0	0.0005	0.00425
50	Female	39.56	17.579	0.002	0.0055	0.005	0.0015	0.0035
54	Female	33.29	18.03	0.0015	0.0035	0.0025	0.0005	0.002
56	Female	37.76	18.032	0.0035	0.002	0.0005	0.003	0.00225
58	Female	31.56	17.499	0.009	0	0.0005	0.0005	0.0025
64	Female	33.29	17.631	0.0055	0.0035	0.002	0.007	0.0045
2	Male	31.65	17.575	0.004	0.0055	0.0045	0.0025	0.004125
7	Male	33.25	18.105	0.0025	0.0065	0.003	0.005	0.00425
10	Male	31.39	18.059	0.0005	0.0005	0.0005	0.002	0.000875
11	Male	37.71	17.713	0	0.008	0.0035	0.0055	0.00425
12	Male	34.7	17.579	0.0005	0.003	0.001	0.0065	0.00275
16	Male	32.91	18.03	0.0025	0.006	0.004	0.001	0.003375
17	Male	34.49	17.772	0.004	0.002	0.0045	0.0025	0.00325
19	Male	35.15	17.505	0.003	0.0055	0.004	0.0045	0.00425
20	Male	34.45	17.499	0.003	0.0115	0.0025	0.005	0.0055
21	Male	34.74	18.281	0.0015	0.0095	0.006	0.004	0.00525
23	Male	31.41	18.127	0.0235	0.0085	0.004	0.0025	0.009625
24	Male	33.36	18.205	0.0005	0.0065	0.0025	0.004	0.003375
26	Male	33.39	17.631	0.004	0.0025	0.005	0.0055	0.00425
27	Male	30.85	17.614	0.0065	0.0015	0.009	0	0.00425
28	Male	31.35	17.691	0.0095	0.005	0.003	0.002	0.004875
30	Male	34.74	17.59	0	0.01	0.0045	0.005	0.004875
35	Male	28.45	18.206	0.0025	0.0015	0.002	0.001	0.00175
43	Male	34.66	17.951	0	0.0035	0.001	0.004	0.002125
44	Male	32.92	17.499	0.001	0.0025	0.0015	0	0.00125
45	Male	37.97	18.105	0	0.003	0	0	0.00075
46	Male	34.57	17.991	0.002	0.0045	0.0035	0.001	0.00275
47	Male	34.65	18.141	0.0015	0.005	0.01	0.0035	0.005
48	Male	35.94	18.059	0.004	0.0145	0.002	0.0035	0.006
51	Male	37.76	18.023	0.0075	0.01	0	0	0.004375
52	Male	36.57	17.625	0.006	0.0095	0.0035	0.0015	0.005125
53	Male	34.6	17.97	0.007	0.0035	0	0.003	0.003375
55	Male	34.78	17.772	0.0095	0.0035	0.002	0.001	0.004
57	Male	34.7	17.505	0.004	0.005	0.006	0.0035	0.004625
59	Male	32.05	18.281	0.001	0.003	0.0025	0	0.001625
60	Male	33.26	18.035	0.008	0.002	0.002	0.0025	0.003625
61	Male	37.26	18.127	0.006	0.0075	0.0025	0.001	0.00425
62	Male	33.36	18.205	0	0.0015	0	0.0015	0.00075
63	Male	31.35	17.625	0.003	0.0025	0.0015	0.0025	0.002375

## Sheet: Morphology
ID	Site	Sex	SVL	Mass	Jaw_L	Head_W	RightFore_LL	LeftFore_LL	RightHind_LL	LeftHind_LL
1	MC	Female	31.59	0.9	6.56	6.83	8.37	8.54	12.83	12.93
3	MC	Female	32.89	1.4	6.97	6.77	9.9	9.91	11.95	11.74
4	MC	Female	36.66	1.9	8.31	7.1	9.69	9.78	12.99	12.99
5	MC	Female	29.45	1	5.06	5.42	7.01	7.18	10.22	10.31
6	MC	Female	29.65	1.2	5.41	5.5	7.26	7.45	11.55	11.65
8	MC	Female	28.09	1.2	5.31	5.45	8.34	8.49	10.23	10.28
9	MC	Female	29.77	1	6.64	6.59	8.59	8.61	11.44	11.48
13	MC	Female	35.92	1.6	6.56	6.86	10.08	10.18	12.09	12.18
14	MC	Female	33.35	1.5	6.85	6.75	10.19	10.01	12.14	12.09
15	MC	Female	34.52	1.4	6.46	6.85	10.21	10.15	12.12	12.18
18	MC	Female	32.78	1.5	6.39	6.83	9.85	9.79	12.99	13.14
22	MC	Female	31.64	1.1	6.61	6.66	9.83	9.95	12	12.21
25	MC	Female	34.8	1.6	6.65	6.96	9.82	9.96	14.77	14.66
29	MC	Female	35.18	1.4	6.85	6.96	10.15	10.39	13.32	13.49
31	MC	Female	32.94	1.1	6.52	6.83	9.99	10.15	12.98	12.83
32	MC	Female	31.54	1	6.55	6.66	9.86	9.85	11.78	11.85
33	MC	Female	28.4	1.3	5.2	5.44	8.58	8.65	10.38	10.39
34	MC	Female	30.28	1	6.63	6.56	9.85	9.58	12.98	12.84
36	MC	Female	32.96	1.1	6.64	6.87	10.01	10.19	13.25	13.38
37	MC	Female	36.39	1.4	6.9	6.96	10.24	10.43	13.27	13.55
38	MC	Female	36.34	1.6	6.85	7.01	10.34	10.38	14.81	14.65
39	MC	Female	40.13	2	7.16	7.25	11.66	11.79	12.08	12.07
40	MC	Female	37.87	1.5	7.96	7.92	10.01	10.04	15.96	15.87
41	MC	Female	35.31	1.6	7.15	7.95	10.39	10	16.51	16.46
42	MC	Female	36.63	1.4	7.07	7.05	10.34	10.45	15.38	15.27
49	MC	Female	35.26	1.5	7.97	7.9	10.4	10.37	15.38	15.27
50	MC	Female	39.56	1.9	7.03	7.07	11.78	11.83	16.44	16.59
54	MC	Female	33.29	1.2	6.78	7.04	9.78	9.9	13.37	13
56	MC	Female	37.76	1.5	7.06	6.89	9.98	10.14	14.77	14.79
58	MC	Female	31.56	0.9	6.75	6.67	9.71	9.9	12.17	12.29
64	MC	Female	33.29	1.2	6.88	6.74	9.86	9.97	13.38	13.42
2	MC	Male	31.65	1.2	6.67	6.74	9.44	9.62	11.59	11.61
7	MC	Male	33.25	1.4	6.61	6.71	9.54	9.62	12.01	12.11
10	MC	Male	31.39	1.2	7.91	6.73	9.77	9.85	13.18	13.11
11	MC	Male	37.71	2.3	9.36	8.24	11.77	11.68	14.67	14.71
12	MC	Male	34.7	1.2	6.61	7.03	10.16	10.17	12.05	12.07
16	MC	Male	32.91	1.5	6.79	6.72	9.85	9.79	11.58	11.76
17	MC	Male	34.49	1.5	6.67	6.86	9.87	9.96	12.05	12.17
19	MC	Male	35.15	1.6	6.75	7.01	11.47	11.49	13.28	13.39
20	MC	Male	34.45	1.4	6.73	6.8	9.99	10.11	12.02	11.78
21	MC	Male	34.74	1.7	6.77	7.15	10.17	10.24	14.78	14.9
23	MC	Male	31.41	1.2	6.56	6.75	9.88	9.87	12.09	12.27
24	MC	Male	33.36	1.3	6.57	6.88	9.79	9.81	13.38	13.37
26	MC	Male	33.39	1.3	6.65	6.74	9.84	10.15	13.46	13.52
27	MC	Male	30.85	1	5.35	6.61	8.48	8.65	11.57	11.72
28	MC	Male	31.35	0.9	5.36	6.54	9.49	10.06	11.65	11.79
30	MC	Male	34.74	1.5	6.67	6.87	10.03	10.3	13.38	13.24
35	MC	Male	28.45	0.9	6.65	6.56	8.25	8.34	10.18	10.46
43	MC	Male	34.66	1.1	6.86	6.87	10.25	10.18	14.97	14.85
44	MC	Male	32.92	0.9	6.56	6.67	9.78	9.76	13.27	13.33
45	MC	Male	37.97	1.5	7.01	6.91	11.7	11.72	15.33	15.36
46	MC	Male	34.57	1.5	6.9	6.81	10.19	10.08	14.98	14.74
47	MC	Male	34.65	1.2	6.98	6.77	9.99	10.27	14.77	15.09
48	MC	Male	35.94	1.3	7.97	7.89	10.43	10.26	13.46	14.75
51	MC	Male	37.76	2.1	7.07	7.03	10.37	10.45	13.4	13.75
52	MC	Male	36.57	1.3	6.95	7.01	10.17	10.35	15.27	15.16
53	MC	Male	34.6	1.6	7.06	6.98	10.37	10.33	14.97	15.05
55	MC	Male	34.78	1.2	7.19	7.08	10.19	10.1	14.69	14.77
57	MC	Male	34.7	1.3	7.02	6.92	10.18	10.08	13.58	13.98
59	MC	Male	32.05	1	6.96	6.77	9.93	9.98	13.48	13.52
60	MC	Male	33.26	1.3	7.06	6.75	9.78	9.75	11.77	11.72
61	MC	Male	37.26	1.7	6.98	7.07	10.39	10.56	16.35	16.62
62	MC	Male	33.36	1.2	6.77	6.66	10.09	10.3	14.75	14.95
63	MC	Male	31.35	0.9	6.9	6.76	9.53	9.67	12.17	12.25

## Sheet: Temp_Pref
ID	Site	Sex	T_start	T1	T2	T3	T4	T5	Average
1	MC	Female	25.6	30.8	28.8	34.2	33.2	32.4	31.88
3	MC	Female	25.8	31.4	33.4	29.2	28.6	27.6	30.04
4	MC	Female	24.4	26.8	28.4	33.6	29.2	32.4	30.08
5	MC	Female	28.6	28.4	34.2	31.2	32.4	35.8	32.4
6	MC	Female	27.4	34.6	31.8	30.2	30.8	31.6	31.8
8	MC	Female	26.2	29.4	30.6	29.2	28.4	32	29.92
9	MC	Female	28.4	30	31.2	31.4	31.6	31.6	31.16
13	MC	Female	28.4	34.6	29.4	31.6	33.6	31.4	32.12
14	MC	Female	28.2	30.2	34.2	34.6	32.8	34.4	33.24
15	MC	Female	29.4	30.4	28.6	29.6	30.4	28.8	29.56
18	MC	Female	28.6	30.6	30	29.2	30.8	33.4	30.8
22	MC	Female	28.4	35	34.6	32.4	33.8	34.8	34.12
25	MC	Female	29.8	33.8	34.2	33.6	35.2	31.2	33.6
29	MC	Female	32.2	33.8	31	33.8	33.4	32.6	32.92
31	MC	Female	30.8	34	33.6	34.8	33.4	33.6	33.88
32	MC	Female	30.2	32.8	31.8	31.2	34.8	32.4	32.6
33	MC	Female	31	34.2	34.2	34.8	32.2	34.4	33.96
34	MC	Female	30.6	32.4	33.8	34.2	35.2	33.6	33.84
36	MC	Female	32.2	34.2	32.8	33.8	34.4	35.2	34.08
37	MC	Female	32	35.2	33.8	35.4	34	32.8	34.24
38	MC	Female	28.6	33.4	35.8	34.2	32.2	34.8	34.08
39	MC	Female	33.4	32.4	34.2	33.6	35	33.6	33.76
40	MC	Female	33.8	30.8	32.2	34.6	33.8	33.6	33
41	MC	Female	33.4	34	35.2	34.2	34.6	33.8	34.36
42	MC	Female	31.8	34.4	35	34	30.8	35.2	33.88
49	MC	Female	33.2	32.8	35.2	33.4	33.2	32.6	33.44
50	MC	Female	33.4	32.2	35	35.2	34.2	34.4	34.2
54	MC	Female	33.2	34	32.2	34.8	32.8	34.4	33.64
56	MC	Female	31.8	33.4	34	34.6	29.2	33.8	33
58	MC	Female	34.4	33.2	34	33.2	34.8	33.8	33.8
64	MC	Female	33.4	33	32	33.6	34	32	32.92
2	MC	Male	25.6	33	34.2	33.2	34.8	32.2	33.48
7	MC	Male	26.2	29.2	28.6	28.6	28.2	29	28.72
10	MC	Male	29.6	28.8	32.4	32.2	31.4	32.4	31.44
11	MC	Male	28.4	33.2	36.6	33	35	34	34.36
12	MC	Male	28	31.8	32.6	32.2	33.8	34	32.88
16	MC	Male	29.4	33	33	33.8	33.2	34.4	33.48
17	MC	Male	28.2	32.4	33.8	31.6	32.2	31.6	32.32
19	MC	Male	28.6	30.4	30.4	29.8	30.4	31.2	30.44
20	MC	Male	28.2	31	30.6	33.2	32.4	31.8	31.8
21	MC	Male	29	30.8	34.2	31.4	33	32.4	32.36
23	MC	Male	29.2	34.6	31.4	31.8	31.2	32.2	32.24
24	MC	Male	29.4	34.6	33.4	33.4	32.4	32.4	33.24
26	MC	Male	31.4	33.8	35.8	33.2	35	32.2	34
27	MC	Male	31.2	33.6	33.4	33.8	32.6	32.8	33.24
28	MC	Male	31.2	33.2	34.4	34.6	33.2	33.2	33.72
30	MC	Male	29.4	35.6	33.6	34.6	35.2	33.6	34.52
35	MC	Male	31	34.6	32	32.6	33.8	32.4	33.08
43	MC	Male	33.6	34.4	34.2	32.4	34.6	33	33.72
44	MC	Male	33.6	32.8	34	32.8	31.8	32.4	32.76
45	MC	Male	33.6	35	33.8	32.4	30	34.6	33.16
46	MC	Male	35.2	33.4	33.8	34.8	32.6	34	33.72
47	MC	Male	33.2	35.8	33.6	32	32	33.2	33.32
48	MC	Male	33.8	34.8	34.2	34.2	34.4	34.8	34.48
51	MC	Male	33.6	33.8	33.8	35.6	33.8	35.4	34.48
52	MC	Male	32.8	35.4	33	33.8	35.2	34.8	34.44
53	MC	Male	32	33	33.6	33.8	34.4	33.8	33.72
55	MC	Male	34.6	32.8	32.8	29.4	30.8	30.4	31.24
57	MC	Male	33.6	33.2	33	33.4	33.2	33.4	33.24
59	MC	Male	31.8	33	32.6	34.2	32.6	31.6	32.8
60	MC	Male	29.2	32	31.2	31.4	31.8	32.8	31.84
61	MC	Male	33.4	32.8	35	32.8	34.8	34	33.88
62	MC	Male	33.6	33.2	30.8	33.4	33	33.4	32.76
63	MC	Male	32.8	32.2	31	35.2	32.2	31.8	32.48
									32.87

## Sheet: Therm_Eco_CTmax
ID	Sex	CTMax	Tb	Ts
1	Female	40.2	23.2	23.8
2	Male	39.2	31.4	32.8
3	Female	39.6	30.8	23
4	Female	41	33.2	29.4
5	Female	39.6	32.6	26.4
6	Female	39.6	28.8	23.4
7	Male	41.8	30.4	35.8
8	Female	40	30.4	27.2
9	Female	39.4	28.8	30.8
10	Male	40.2	34.6	32
11	Male	40.4	36.6	36.6
12	Male	40.6	31.8	32.6
13	Female	39.4	28.6	24
14	Female	40.4	32.6	27.6
15	Female	40.8	28.6	36.6
16	Male	40.8	36	42.2
17	Male	40.2	32	31.8
18	Female	40.4	31.4	28.2
19	Male	40.6	31.8	31.4
20	Male	40.2	32.2	26.8
21	Male	40.2	31.6	24.4
22	Female	40.2	31.8	36.8
23	Male	39.4	35.8	27.6
24	Male	42.2	33.4	26.6
25	Female	40.4	34.4	31.6
26	Male	39.2	32.4	29.6
27	Male	39.6	32.6	40.4
28	Male	40.2	31.6	33.4
29	Female	41.4	32	34.6
30	Male	40.4	34.2	35.6
31	Female	41	32.4	32.6
32	Female	43.4	31.8	40.8
33	Female	40.4	33.6	30.4
34	Female	39.4	31.4	31.4
35	Male	41	31.8	34.8
36	Female	38.8	31.4	36.6
37	Female	41.2	31.6	35.6
38	Female	39	31.2	31.2
39	Female	39.8	33.6	41.2
40	Female	39.8	28.4	43.6
41	Female	40.2	34.4	27.2
42	Female	39.8	31.6	31.8
43	Male	39.4	35	26.2
44	Male	39.8	31.4	38.6
45	Male	40.6	33.2	38.4
46	Male	40	35.6	30.4
47	Male	40.4	32.8	33
48	Male	39.8	37.8	30.6
49	Female	40.2	32.6	32.2
50	Female	40.4	32.4	39.4
51	Male	41.2	34.6	38.4
52	Male	39.4	38.4	31.2
53	Male	40.4	32	32.8
54	Female	40.8	32.4	33.8
55	Male	40.8	30	26.6
56	Female	39.6	33.2	35.6
57	Male	39.8	31.4	29.2
58	Female	39.6	33.6	27.8
59	Male	39.4	37.6	38.6
60	Male	39.6	33.4	27.4
61	Male	40.4	33.2	36.2
62	Male	41.2	34	30.6
63	Male	39.6	35.4	33.6
64	Female	39.4	35.4	34

## Sheet: CTmin
ID	SEX	SVL	CTmin
39	Female	40.13	16.6
40	Female	37.87	16.4
41	Female	35.31	17.2
42	Female	36.63	16.8
49	Female	35.26	15.4
50	Female	39.56	15.6
54	Female	33.29	16.2
56	Female	37.76	16.6
58	Female	31.56	15.8
64	Female	33.29	16.2
43	Male	34.66	16.8
45	Male	37.97	15.8
46	Male	34.57	16.4
47	Male	34.65	15.8
48	Male	35.94	16.8
51	Male	37.76	16.2
52	Male	36.57	17.2
53	Male	34.6	16.8
55	Male	34.78	16.8
61	Male	37.26	16.4

## Sheet: Performance_Curve_GAMM
ID	SEX	SVL	PERF	TEMP
39	Female	40.13	0	16.4
40	Female	37.87	0	16.4
41	Female	35.31	0	16.4
42	Female	36.63	0	16.4
49	Female	35.26	0	16.4
50	Female	39.56	0	16.4
54	Female	33.29	0	16.4
56	Female	37.76	0	16.4
58	Female	31.56	0	16.4
64	Female	33.29	0	16.4
43	Male	34.66	0	16.4
45	Male	37.97	0	16.4
46	Male	34.57	0	16.4
47	Male	34.65	0	16.4
48	Male	35.94	0	16.4
51	Male	37.76	0	16.4
52	Male	36.57	0	16.4
53	Male	34.6	0	16.4
55	Male	34.78	0	16.4
61	Male	37.26	0	16.4
39	Female	40.13	14	21
40	Female	37.87	15	21
41	Female	35.31	16	21
42	Female	36.63	16	21
49	Female	35.26	18	21
50	Female	39.56	15	21
54	Female	33.29	14	21
56	Female	37.76	19	21
58	Female	31.56	9	21
64	Female	33.29	10	21
43	Male	34.66	17	21
45	Male	37.97	17	21
46	Male	34.57	15	21
47	Male	34.65	18	21
48	Male	35.94	13	21
51	Male	37.76	16	21
52	Male	36.57	19	21
53	Male	34.6	19	21
55	Male	34.78	13	21
61	Male	37.26	16	21
39	Female	40.13	22	25
40	Female	37.87	19	25
41	Female	35.31	20	25
42	Female	36.63	22	25
49	Female	35.26	21	25
50	Female	39.56	21	25
54	Female	33.29	15	25
56	Female	37.76	22	25
58	Female	31.56	14	25
64	Female	33.29	22	25
43	Male	34.66	23	25
45	Male	37.97	21	25
46	Male	34.57	20	25
47	Male	34.65	25	25
48	Male	35.94	25	25
51	Male	37.76	22	25
52	Male	36.57	21	25
53	Male	34.6	26	25
55	Male	34.78	22	25
61	Male	37.26	23	25
39	Female	40.13	33	28
40	Female	37.87	28	28
41	Female	35.31	27	28
42	Female	36.63	27	28
49	Female	35.26	26	28
50	Female	39.56	27	28
54	Female	33.29	25	28
56	Female	37.76	34	28
58	Female	31.56	22	28
64	Female	33.29	26	28
43	Male	34.66	28	28
45	Male	37.97	33	28
46	Male	34.57	25	28
47	Male	34.65	30	28
48	Male	35.94	32	28
51	Male	37.76	28	28
52	Male	36.57	33	28
53	Male	34.6	30	28
55	Male	34.78	29	28
61	Male	37.26	31	28
39	Female	40.13	34	30
40	Female	37.87	41	30
41	Female	35.31	38	30
42	Female	36.63	30	30
49	Female	35.26	36	30
50	Female	39.56	34	30
54	Female	33.29	33	30
56	Female	37.76	44	30
58	Female	31.56	27	30
64	Female	33.29	35	30
43	Male	34.66	38	30
45	Male	37.97	43	30
46	Male	34.57	32	30
47	Male	34.65	45	30
48	Male	35.94	39	30
51	Male	37.76	39	30
52	Male	36.57	44	30
53	Male	34.6	43	30
55	Male	34.78	37	30
61	Male	37.26	40	30
39	Female	40.13	31	33
40	Female	37.87	33	33
41	Female	35.31	31	33
42	Female	36.63	26	33
49	Female	35.26	29	33
50	Female	39.56	29	33
54	Female	33.29	25	33
56	Female	37.76	39	33
58	Female	31.56	23	33
64	Female	33.29	31	33
43	Male	34.66	33	33
45	Male	37.97	33	33
46	Male	34.57	31	33
47	Male	34.65	34	33
48	Male	35.94	29	33
51	Male	37.76	32	33
52	Male	36.57	35	33
53	Male	34.6	36	33
55	Male	34.78	34	33
61	Male	37.26	42	33
39	Female	40.13	26	37
40	Female	37.87	28	37
41	Female	35.31	24	37
42	Female	36.63	24	37
49	Female	35.26	21	37
50	Female	39.56	21	37
54	Female	33.29	20	37
56	Female	37.76	31	37
58	Female	31.56	19	37
64	Female	33.29	28	37
43	Male	34.66	22	37
45	Male	37.97	30	37
46	Male	34.57	23	37
47	Male	34.65	30	37
48	Male	35.94	18	37
51	Male	37.76	25	37
52	Male	36.57	30	37
53	Male	34.6	26	37
55	Male	34.78	15	37
61	Male	37.26	20	37
39	Female	40.13	0	40.4
40	Female	37.87	0	40.4
41	Female	35.31	0	40.4
42	Female	36.63	0	40.4
49	Female	35.26	0	40.4
50	Female	39.56	0	40.4
54	Female	33.29	0	40.4
56	Female	37.76	0	40.4
58	Female	31.56	0	40.4
64	Female	33.29	0	40.4
43	Male	34.66	0	40.4
45	Male	37.97	0	40.4
46	Male	34.57	0	40.4
47	Male	34.65	0	40.4
48	Male	35.94	0	40.4
51	Male	37.76	0	40.4
52	Male	36.57	0	40.4
53	Male	34.6	0	40.4
55	Male	34.78	0	40.4
61	Male	37.26	0	40.4
